# Supplementary material for: A phase II study of Bruton’s tyrosine kinase inhibition for the prevention of anaphylaxis
Source: J Clin Invest. 2023 Aug 15;133(16):e172335. doi: 10.1172/JCI172335 (PMC10425211; doi:10.1172/JCI172335)
Supplement: Supporting data values [file jci-133-172335-s072.xls]

## Sheet: Fig2A-max tolerated peanut dose
	Baseline	Acalabrutinib
Subject 1	444	4044
Subject 2	14	4044
Subject 5	144	4044
Subject 6	14	3044
Subject 7	44	4044
Subject 8	144	4044
Subject 9	1	4044
Subject 10	144	4044
Subject 11	14	1044
Subject 13	14	444

## Sheet: Fig2B-Symptom score
	Dose	Baseline	Baseline	Baseline	Baseline	Baseline	Baseline	Baseline	Baseline	Baseline	Baseline	Acalabrutinib	Acalabrutinib	Acalabrutinib	Acalabrutinib	Acalabrutinib	Acalabrutinib	Acalabrutinib	Acalabrutinib	Acalabrutinib	Acalabrutinib
		Subject 1	Subject 2	Subject 5	Subject 6	Subject 7	Subject 8	Subject 9	Subject 10	Subject 11	Subject 13	Subject 1	Subject 2	Subject 5	Subject 6	Subject 7	Subject 8	Subject 9	Subject 10	Subject 11	Subject 13
Baseline	0	0	0	0	0	0	0	0	0	0	0	0	0	0	0	0	0	0	0	0	0
Placebo	1	0	0	0	1	0	0	1	0	0	1	0	0	0	0	0	0	0	0	0	0
Placebo	2	1	0	0	1	0	0	1	0	0	1	0	0	0	0	0	0	0	0	0	0
Placebo	3	0	0	0	0	1	0	1	0	0	0	0	0	0	0	0	0	0	0	0	0
1 mg	4	2	0	1	0	2	1	1	0	0	5	1	0	0	0	0	0	0	0	0	0
3 mg	5	1	0	1	2	2	1	6	0	0	7	0	0	0	1	0	0	0	0	0	0
10 mg	6	2	4	1	4	3	1		0	0	7	0	0	0	0	0	0	0	0	0	0
30 mg	7	2	8	0	7	5	1		1	9	11	1	0	0	0	0	0	0	0	0	1
100 mg	8	2		2		7	2		4			0	0	0	0	0	0	0	0	1	1
300 mg	9	3		17			5		9			1	0	0	0	0	0	0	0	3	2
600 mg	10	9										1	0	0	1	0	0	0	0	2	4
1000 mg	11											0	0	0	1	0	0	0	0	3
1000 mg	12											1	0	2	2	0	0	0	0
1000 mg	13											0	0	3	5	1	0	1	1

## Sheet: Fig3A-SPT area
		Baseline	Baseline	Baseline	Baseline	Baseline	Baseline	Baseline	Baseline	Baseline	Baseline	Acalabrutinib	Acalabrutinib	Acalabrutinib	Acalabrutinib	Acalabrutinib	Acalabrutinib	Acalabrutinib	Acalabrutinib	Acalabrutinib	Acalabrutinib	Follow up	Follow up	Follow up	Follow up	Follow up	Follow up	Follow up	Follow up	Follow up	Follow up
		Subject 001	Subject 002	Subject 005	Subject 006	Subject 007	Subject 008	Subject 009	Subject 010	Subject 011	Subject 013	Subject 001	Subject 002	Subject 005	Subject 006	Subject 007	Subject 008	Subject 009	Subject 010	Subject 011	Subject 013	Subject 001	Subject 002	Subject 005	Subject 006	Subject 007	Subject 008	Subject 009	Subject 010	Subject 011	Subject 013	Subject 001	Subject 002	Subject 005	Subject 006	Subject 007	Subject 008	Subject 009	Subject 010	Subject 011	Subject 013	Subject 001	Subject 002	Subject 005	Subject 006	Subject 007	Subject 008	Subject 009	Subject 010
Histamine		23.562	15.708	18.8496	18.8496	37.6992	43.9824	27.489	18.8496	37.6992	110	49.4802	42.4116	25.1328	32.9868	28.2744	27.489	25.1328	32.9868	19.635	87.96	23.562	23.562	37.6992	87.96	0	15.708	141.4	7.0686	169.6	113.1
Saline		0	0	0	0	0	0	0	0	0	0	0	0	0	0	0	0	0	0	0	0	0	0	0	0	0	0	0	0	0	0
Peanut 1e-9	10	0	0	0	18.8496	0	28.2744	0	0	0	0	0	0	0	0	0	0	0	0	0	0	0	0	0	0	0	0	0	0	0	0
Peanut 1e-8	9	0	0	0	19.635	0	0	0	0	0	0	28.2744	0	0	0	0	0	0	0	0	0	19.635	0	0	75.4	0	0	0	0	0	0
Peanut 1e-7	8	0	0	19.635	19.635	0	23.562	0	0	38.4846	0	0	0	0	0	0	0	0	0	0	0	0	0	0	94.25	0	0	0	15.708	0	0
Peanut 1e-6	7	0	0	27.489	23.562	0	32.9868	0	18.8496	32.9868	0	28.2744	0	0	0	0	0	0	0	0	0	47.124	0	0	94.248	0	23.562	0	9.4248	0	0
Peanut 1e-5	6	9.4248	0	32.9868	18.8496	0	18.8496	27.489	19.635	37.6992	75.4	25.1328	0	0	0	0	0	0	0	0	0	32.9868	0	0	188.5	0	18.8496	175.9	18.8496	125.7	0
Peanut 1e-4	5	43.9824	0	32.9868	28.2744	0	31.416	25.1328	27.489	23.562	131.9	47.124	0	0	0	0	0	0	0	0	0	60.4758	0	0	141.4	0	18.8496	131.9	7.0686	94.25	0
Peanut 1e-3	4	32.9868	23.562	62.832	32.9868	0	21.9912	31.416	23.562	32.9868	141.37	70.686	0	32.9868	0	0	0	0	12.5664	0	0	75.3984	0	42.4116	47.124	0	42.4116	94.248	7.0686	109.96	0
Peanut 1e-2	3	56.5488	0	60.4758	65.9736	0	42.4116	37.6992	42.4116	75.3984	169.6	62.832	0	43.9824	18.8496	0	21.9912	27.489	32.9868	23.562	94.25	50.2656	0	37.6992	169.6	0	56.5488	188.5	19.635	110	125.7
Peanut 1e-1	2	120.952	23.562	120.166	56.5488	19.635	47.124	15.708	31.416	12.5664	282.7	86.394	0	15.708	27.489	0	42.4116	28.2744	38.4846	21.9912	75.4	94.248	0	62.832	640.9	12.5664	27.489	169.6	28.2744	207.3	263.9
Peanut undiluted	1	138.23	27.489	255.255	113.098	75.3984	138.23	60.4758	81.6816	188.496	480.7	86.394	0	104.458	58.905	31.416	70.686	49.4802	56.5488	56.5488	345.6	267.036	31.416	120.166	452.4	23.562	37.6992	477.5	77.7546	603.2	251.3
[truncated: 2 more columns]

## Sheet: Fig3B-Highest nonreact SPT dil
	Baseline	Acalabrutinib	Follow up
Subject 1	1e-06	1e-09	1e-09
Subject 2	0.0001	1	0.1
Subject 5	1e-08	0.0001	0.0001
Subject 6	1e-10	0.001	1e-09
Subject 7	0.01	0.1	0.01
Subject 8	1e-10	0.001	1e-07
Subject 9	1e-06	0.001	1e-06
Subject 10	1e-07	0.0001	1e-08
Subject 11	1e-08	0.001	1e-06
Subject 13	1e-06	0.001	0.001

## Sheet: Fig3C-BAT
		Baseline	Baseline	Baseline	Baseline	Baseline	Baseline	Baseline	Baseline	Baseline	Baseline	Acalabrutinib	Acalabrutinib	Acalabrutinib	Acalabrutinib	Acalabrutinib	Acalabrutinib	Acalabrutinib	Acalabrutinib	Acalabrutinib	Acalabrutinib	Follow up	Follow up	Follow up	Follow up	Follow up	Follow up	Follow up	Follow up	Follow up	Follow up
		Subject 001	Subject 002	Subject 005	Subject 006	Subject 007	Subject 008	Subject 009	Subject 010	Subject 011	Subject 013	Subject 001	Subject 002	Subject 005	Subject 006	Subject 007	Subject 008	Subject 009	Subject 010	Subject 011	Subject 013	Subject 001	Subject 002	Subject 005	Subject 006	Subject 007	Subject 008	Subject 009	Subject 010	Subject 011	Subject 013
Max anti-IgE response		51	86.7	24	8.5	22.5	21	29.6	4.3	7.8	45.7	1.9	2.6	4.6	-0.5	0.7	0.9	1.8	2.8	-0.3	2.8	36.6	54	48.4	6.1	18.1		10.4	4.5	14.7	51.1
fMLP		9	36.7	4	19.4	4.5	1	16	1.4	21.6	16.1	16.8	36.3	5.8	17.5	8.5	7	14.5	6.2	9.2	10.4	17.6	18	4.7	5.9	11		8.1	2.1	8.7	23.8
Peanut 1e-8		17	70.7	31	-1.5	-0.5	-0.6	3.6	-0.2	-0.3	8.1	0.4	0	-0.1	-0.3	0.3	-0.1	0.8	-0.7	-0.3	-0.1	1.6	-0.5	20.6	-0.2	0.2		-0.8	1.4	-0.5	22.4
Peanut 1e-7		8	23.7	19	1.9	-1	0.4	2	-0.6	-0.2	28.4	0	2.4	2	-0.9	0.4	2.6	-0.1	0.9	0	0.4	22.6	0	48.9	4.4	-0.4		0	1.3	2	57.5
Peanut 1e-6		10	1.7	35	10.5	-0.5	9	5.4	0.2	10.9	53.8	1.2	1.7	1.2	-0.7	0.8	0.1	2.1	0.3	-0.4	2.3	55.6	0	67.7	6.2	-0.3		0.5	2.6	32.6	50.9
Peanut 1e-5		59	0.3	39	21.5	0.3	20	3.2	6.3	11.6	40.1	0.3	2.3	1.1	-0.3	-0.4	-0.3	0.7	0.5	-0.2	0.3	17.6	0	41.3	2.8	-0.3		3.3	4.9	13.8	38.9
Peanut 1e-4		65	0.8	30	2.5	2.7	19	1.4	14.4	3.6	43.7	0.4	1.8	0.4	-0.2	0.2	0.5	1.9	0.9	-0.4	0	5.6	0	22.5	3.1	2.4		2.9	6.1	5	24.3
Peanut 1e-3		34	1.4	9	9.5	1.9	23	1.8	12.3	8.4	33.2	1	3.9	0.3	-0.1	0	0.1	0.5	-0.7	-0.2	-0.6	7.6	3	16.4	1.4	4.9		4.3	10.3	11.1	21
Peanut 1e-2		2	1.5	2	14.5	3.5	32	-0.1	0.1	7.7	50.4	0.9	1.3	0	-1.4	-0.5	-0.2	0	-0.9	-0.3	-0.7	14.6	13	28.4	1.5	4.3		0.9	7.2	11.7	20.6

## Sheet: Fig3D-Peanut sIgE
		Anti-peanut	Anti-peanut	Anti-peanut	Anti-peanut	Anti-peanut	Anti-peanut	Anti-peanut	Anti-peanut	Anti-peanut	Anti-peanut	Anti-Ara h 1	Anti-Ara h 1	Anti-Ara h 1	Anti-Ara h 1	Anti-Ara h 1	Anti-Ara h 1	Anti-Ara h 1	Anti-Ara h 1	Anti-Ara h 1	Anti-Ara h 1	Anti-Ara h 2	Anti-Ara h 2	Anti-Ara h 2	Anti-Ara h 2	Anti-Ara h 2	Anti-Ara h 2	Anti-Ara h 2	Anti-Ara h 2	Anti-Ara h 2	Anti-Ara h 2	Anti-Ara h 3	Anti-Ara h 3	Anti-Ara h 3	Anti-Ara h 3	Anti-Ara h 3	Anti-Ara h 3	Anti-Ara h 3	Anti-Ara h 3	Anti-Ara h 3	Anti-Ara h 3	Anti-Ara h 6	Anti-Ara h 6	Anti-Ara h 6	Anti-Ara h 6	Anti-Ara h 6	Anti-Ara h 6	Anti-Ara h 6	Anti-Ara h 6
		Subject 1	Subject 2	Subject 5	Subject 6	Subject 7	Subject 8	Subject 9	Subject 10	Subject 11	Subject 13	Subject 1	Subject 2	Subject 5	Subject 6	Subject 7	Subject 8	Subject 9	Subject 10	Subject 11	Subject 13	Subject 1	Subject 2	Subject 5	Subject 6	Subject 7	Subject 8	Subject 9	Subject 10	Subject 11	Subject 13	Subject 1	Subject 2	Subject 5	Subject 6	Subject 7	Subject 8	Subject 9	Subject 10	Subject 11	Subject 13	Subject 1	Subject 2	Subject 5	Subject 6	Subject 7	Subject 8	Subject 9	Subject 10
Baseline		68.5	0	335	2.1	7.2	3.22	0.55	0.72	6.67	31.7	36.7	0	123	0.26	0	0	0	0.32	0	8.92	55.2	0	131	1.79	1.92	0.91	0.14	0.26	4.82	19.1	2.62	0	33.2	0	0.15	0	0	0	0	2.16	33.5	0	82.7	1.65	2.91	0.12	0.17	0.17
Acalabrutinib		146	0	597	2.82	5.65	2.6	0.5	0.93	5.09	60	51.7	0	193	0.31	0.14	0	0	0.42	0	16.3	94.1	0	231	2.15	1.86	0.62	0.11	0.29	4.24	36	3.4	0	54.6	0	0	0	0	0	0	4.07	59	0	209	2.14	2.67	0	0.17	0.2
Follow up		206	0	1449	10.9	9.38	2.29	0.64	1.12	12.7	83	76.8	0	409	0.55	0.11	0	0	0.59	0	20	123	0	460	9.54	4.13	0.72	0.17	0.31	11.3	92.9	4.77	0	86	0	0	0	0	0	0	5.34	83.2	0	536	11.2	5.36	0	0.31	0.27
[truncated: 22 more columns]

## Sheet: STable6-Hg
	Baseline	Acalabrutinib	Follow up
Subject 1	14.9	15.1	15.6
Subject 2	11.9	13.2	13.2
Subject 5	12.2	11.9	12.6
Subject 6	12.6		12.6
Subject 7	14.7	14.8	14.6
Subject 8	13.7	13.1	13.8
Subject 9	11.5	11.4	13.5
Subject 10	12	12.5	13.7
Subject 11	12.8	12	13.3
Subject 13	16.4	15.1	16.4

## Sheet: STable6-Hct
	Baseline	Acalabrutinib	Follow up
Subject 1	43.4	45.3	47.5
Subject 2	36.4	40.5	39.9
Subject 5	37.6	37	38.6
Subject 6	38.1		38.7
Subject 7	45.2	46.2	44.6
Subject 8	40.2	37.5	40.4
Subject 9	34.9	34.4	39.6
Subject 10	36.4	37.4	40.6
Subject 11	39.7	37.1	40.5
Subject 13	46.1	44.2	46.9

## Sheet: STable6-RBC
	Baseline	Acalabrutinib	Follow up
Subject 1	4.7	4.86	5.03
Subject 2	4.17	4.64	4.5
Subject 5	4.46	4.4	4.65
Subject 6	4.5		4.54
Subject 7	4.72	4.84	4.75
Subject 8	4.35	4.03	4.32
Subject 9	3.66	3.57	4.21
Subject 10	3.92	4.09	4.38
Subject 11	4.51	4.22	4.58
Subject 13	5.24	4.89	5.25

## Sheet: STable6-WBC
	Baseline	Acalabrutinib	Follow up
Subject 1	7.9	5.91	6.28
Subject 2	5.33	4.56	5.06
Subject 5	10.95	11.13	13.06
Subject 6	8.25		10.03
Subject 7	7.42	8.96	7.84
Subject 8	6.31	6.55	8.7
Subject 9	5.73	5.39	3.94
Subject 10	7	8.76	7.73
Subject 11	8	7.55	6.12
Subject 13	6.97	5.72	4.69

[truncated: 25 more sheets: STable6-Abs Neut Count, STable6-Abs Lymph Count, STable6-Abs Mono Count, STable6-Abs Eos Count, STable6-Abs Baso Count, STable6-Platelets, STable6-Sodium, STable6-Potassium, STable6-Chloride, STable6-Glucose, STable6-Calcium, STable6-BUN, STable6-Creatinine, STable6-Bilirubin, STable6-Albumin, STable6-Total protein, STable6-ALT, STable6-AST, STable6-Alk phos, STable6-IgG …]
